# Supplementary material for: Jing-Yin-Gu-Biao formula protects mice from postinfluenza Staphylococcus aureus infection by ameliorating acute lung injury and improving hypercoagulable state via inhibiting NETosis
Source: Front Immunol. 2025 Mar 11;16:1567522. doi: 10.3389/fimmu.2025.1567522 (PMC11933027; doi:10.3389/fimmu.2025.1567522)
Supplement: Supplementary file 2 [file Table1.xlsx]

## Sheet: cytokine list
Symbol	ID	Name	Chromosome	Category
Ccl1	20290	C-C motif chemokine ligand 1	11	Cytokines
Ccl2	20296	C-C motif chemokine ligand 2	11	Cytokines
Ccl3	20302	C-C motif chemokine ligand 3	11	Cytokines
Ccl4	20303	C-C motif chemokine ligand 4	10	Cytokines
Ccl5	20304	C-C motif chemokine ligand 5	11	Cytokines
Ccl6	20305	C-C motif chemokine ligand 6	11	Cytokines
Ccl7	20306	C-C motif chemokine ligand 7	11	Cytokines
Ccl8	20307	C-C motif chemokine ligand 8	11	Cytokines
Ccl9	20308	C-C motif chemokine ligand 9	11	Cytokines
Ccl11	20292	C-C motif chemokine ligand 11	11	Cytokines
Ccl12	20293	C-C motif chemokine ligand 12	11	Cytokines
Ccl24	56221	C-C motif chemokine ligand 24	5	Cytokines
Cxcl1	14825	C-X-C motif chemokine ligand 1	5	Cytokines
Cxcl2	20310	C-X-C motif chemokine ligand 2	5	Cytokines
Cxcl5	20311	C-X-C motif chemokine ligand 5	5	Cytokines
Cxcl9	17329	C-X-C motif chemokine ligand 9	5	Cytokines
Cxcl10	15945	C-X-C motif chemokine ligand 10	5	Cytokines
Cxcl13	55985	C-X-C motif chemokine ligand 13	5	Cytokines
Cxcl15	20309	C-X-C motif chemokine ligand 15	5	Cytokines
Ifna2	15965	interferon alpha 2	4	Cytokines
Ifnb1	15977	interferon beta 1	4	Cytokines
Ifng	15978	interferon gamma	10	Cytokines
Ifngr2	15980	interferon gamma receptor 2	16	Cytokines
Ifnl2	330496	interferon lambda 2	7	Cytokines
Ifnl3	282617	interferon lambda 3	7	Cytokines
Ifnar2	15976	interferon (alpha and beta) receptor 2	16	Cytokines
Il11	16156	interleukin 11	7	Cytokines
Il12b	16160	interleukin 12B	11	Cytokines
Il18rap	16174	interleukin 18 receptor accessory protein	1	Cytokines
Il1a	16175	interleukin 1 alpha	2	Cytokines
Il1b	16176	interleukin 1 beta	2	Cytokines
Il1r2	16178	interleukin 1 receptor, type II	1	Cytokines
Il6	16193	interleukin 6	5	Cytokines
Tnf	21926	tumor necrosis factor	17	Cytokines
